# Supplementary material for: Polycomb protein RYBP facilitates super-enhancer activity
Source: Mol Med. 2024 Nov 27;30:236. doi: 10.1186/s10020-024-01006-3 (PMC11603947; doi:10.1186/s10020-024-01006-3)
Supplement: Supplementary file 1 — Supplementary Material 1 [file 10020_2024_1006_MOESM1_ESM.xlsx]

## Sheet: 最终
Table S1.Quality control of sequencing data
		Before filtering			After filtering
		Q20 bases	Q30 bases	GC content	Q20 bases	Q30 bases	GC content
RNA-seq	ESC_NTC_R1	0.965885	0.920723	0.531942	0.976097	0.93295	0.530332
	ESC_NTC_R2	0.966455	0.924685	0.538	0.978591	0.939082	0.536058
	ESC_shRYBP_R1	0.962331	0.915427	0.532629	0.975039	0.9305	0.530655
	ESC_shRYBP_R2	0.968653	0.926563	0.531767	0.978373	0.938194	0.530802
	ESC_shWDR5_R1	0.966381	0.920559	0.529049	0.975444	0.931203	0.527896
	ESC_shWDR5_R2	0.96381	0.91446	0.531732	0.972906	0.925129	0.530589
ChIP-seq	ESC, Rybp+/+,H3K4me3, rep1	0.956305	0.901949	0.524168	0.964381	0.91166	0.521473
	ESC, Rybp+/+,H3K4me3, rep2	0.95214	0.894139	0.522892	0.961915	0.906014	0.519853
	ESC, Rybp-/-,H3K4me3, rep1	0.954291	0.898537	0.524103	0.962818	0.908752	0.521421
	ESC, Rybp-/-,H3K4me3, rep2	0.954342	0.899263	0.529739	0.963808	0.910859	0.527001
	ESC, Rybp+/+,H3K27ac, rep1	0.960106	0.905898	0.472613	0.966427	0.913497	0.471167
	ESC, Rybp+/+,H3K27ac, rep2	0.963256	0.909481	0.470888	0.969259	0.916761	0.468928
	ESC, Rybp-/-,H3K27ac, rep1	0.957829	0.900582	0.464834	0.964025	0.907916	0.46349
	ESC, Rybp-/-,H3K27ac, rep2	0.960201	0.90565	0.460192	0.966019	0.912519	0.458871
	ESC, Rybp+/+,WDR5, rep1	0.955541	0.897627	0.447085	0.964343	0.908661	0.440583
	ESC, Rybp+/+,WDR5, rep2	0.954958	0.894466	0.444006	0.962389	0.90372	0.439372
	ESC, Rybp-/-WDR5, rep1	0.957302	0.90014	0.442387	0.964519	0.909149	0.437403
	ESC, Rybp-/-,WDR5, rep2	0.955562	0.898531	0.441706	0.962907	0.907331	0.439573
	ESC, Rybp+/+,Input	0.959134	0.905838	0.426122	0.967915	0.917437	0.419125
	ESC, Rybp-/-,Input	0.958144	0.901527	0.427074	0.966009	0.911765	0.421045
	Rat.CM.RYBP	0.972503	0.933462	0.546464	0.979069	0.943697	0.545579
	Rat.CM.Input	0.975206	0.941096	0.432415	0.981406	0.950771	0.431308
