# Supplementary material for: Polycomb protein RYBP facilitates super-enhancer activity
Source: Mol Med. 2024 Nov 27;30:236. doi: 10.1186/s10020-024-01006-3 (PMC11603947; doi:10.1186/s10020-024-01006-3)
Supplement: Supplementary file 3 — Supplementary Material 3 [file 10020_2024_1006_MOESM3_ESM.txt]

Fig.1B
computeMatrix scale-regions -S  ../bw/RYBP.bw  ../bw/WT.RYBP.bw  ../bw/RYBPKO.RYBP.bw  ../bw/H3K4me1.bw  ../bw/H3K27ac.bw  ../bw/Med1.bw  ../bw/Oct4.bw  ../bw/Sox2.bw  ../bw/Nanog.bw -R  ../peak/RYBP.narrowPeak -b 5000 -a 5000 --skipZeros -o RYBP.gz
plotHeatmap -m RYBP.gz -out RYBP.pdf --colorList '#ffffff,#003366' --whatToShow 'heatmap and colorbar' --zMin 0 --zMax 20 3 3 20 40 20 20 15 15

Fig.1G
computeMatrix scale-regions -S RYBP.bw -R ESC.SE.bed -b 5000 -a 5000 --skipZeros -o RYBP.SE.gz
plotHeatmap -m RYBP.SE.gz -out RYBP.SE.pdf --colorList '#ffffff,#003366' --whatToShow 'heatmap and colorbar' --zMin 0 --zMax 8

Fig.S1C
computeMatrix scale-regions -S  ../bw/H3K4me1.bw ../bw/WT_RYBP.bw  ../bw/RYBP_null_RYBP.bw -R ../peak/RYBP.K4me1.broadPeak -b 5000 -a 5000 --skipZeros -o RYBP.K4me1.gz
plotHeatmap -m RYBP.K4me1.gz -out RYBP.K4me1.pdf --colorList '#ffffff,#003366' --whatToShow 'heatmap and colorbar' --zMin 0 --zMax 30 30 30

Fig.S1D
computeMatrix scale-regions -S  ../bw/H3K27ac.bw ../bw/WT_RYBP.bw  ../bw/RYBP_null_RYBP.bw -R ../peak/RYBP.K27ac.narrowPeak -b 5000 -a 5000 --skipZeros -o RYBP.K27AC.gz
plotHeatmap -m RYBP.K27AC.gz -out RYBP.K27AC.pdf --colorList '#ffffff,#003366' --whatToShow 'heatmap and colorbar' --zMin 0 --zMax 30 30 30 

Fig.S1E
computeMatrix scale-regions -S  ../bw/H3K27ac.bw ../bw/RYBP.GSE136584.bw ../bw/RYBP.PRJNA604675.bw ../bw/RYBP.GSE83135.bw ../bw/RYBP.GSE147919.bw -R ../peak/H3K27ac.narrowPeak -b 5000 -a 5000 --skipZeros -o K27AC.gz
plotHeatmap -m K27AC.gz -out K27AC.pdf --colorList '#ffffff,#003366' --whatToShow 'heatmap and colorbar' --zMin 0 --zMax 50 15 1 3 8

Fig.S1F
computeMatrix scale-regions -S  ../bw/H3K4me1.bw ../bw/RYBP.GSE136584.bw ../bw/RYBP.PRJNA604675.bw ../bw/RYBP.GSE83135.bw ../bw/RYBP.GSE147919.bw -R  ../peak/H3K4me1.broadPeak -b 5000 -a 5000 --skipZeros -o K4ME1.gz
plotHeatmap -m K4ME1.gz -out K4ME1.pdf --colorList '#ffffff,#003366' --whatToShow 'heatmap and colorbar' --zMin 0 --zMax 30 15 2 3 5

Fig.S1G
computeMatrix scale-regions -S ../bw/RYBP.Millipore.bw ../bw/Cbx7.bw ../bw/RING1B.bw ../bw/CBX2.bw ../bw/Phc1.bw -R ../peak/RYBP.Millipore.bivalent.narrowPeak ../peak/RYBP.Millipore.SE.narrowPeak -b 5000 -a 5000 --skipZeros -o RYBP.Millipore.gz
plotHeatmap -m RYBP.Millipore.gz -out RYBP.Millipore.pdf --colorList '#ffffff,#003366' --whatToShow 'heatmap and colorbar' --zMin 0 --zMax 30 20 60 20 5 

Fig.S1H
computeMatrix scale-regions -S ../bw/RYBP.Abcam.bw ../bw/Cbx7.bw ../bw/RING1B.bw ../bw/CBX2.bw ../bw/Phc1.bw -R ../peak/RYBP.Abcam.bivalent.narrowPeak ../peak/RYBP.Abcam.SE.narrowPeak -b 5000 -a 5000 --skipZeros -o RYBP.Abcam.gz
plotHeatmap -m RYBP.Abcam.gz -out RYBP.Abcam.pdf --colorList '#ffffff,#003366' --whatToShow 'heatmap and colorbar' --zMin 0 --zMax 15 20 60 20 5 

Fig.2B
computeMatrix scale-regions -S RYBP.bw H3K27AC.bw -R SE.H3K27ac.RYBP.narrowPeak SE.H3K27ac.noRYBP.narrowPeak -b 5000 -a 5000 --skipZeros -o H3K27ac.RYBP_at_SE.gz
plotHeatmap -m H3K27ac.RYBP_at_SE.gz -out H3K27ac.RYBP_at_SE.pdf --colorList '#ffffff,#003366' --whatToShow 'heatmap and colorbar' --zMin 0 --zMax 25 10

Fig.2H
setwd("D:\\map\\SE")
library(pheatmap)
data <- read.table("rpkm.txt", header = TRUE, row.names = 1)
data <- na.omit(data)
pheatmap(data, filename = "SE_genes.RYBP.deficiency.pdf",color = colorRampPalette(c("#3A3AFC", "white", "#AE00AE"))(50),
show_rownames = FALSE,
show_colnames = TRUE,
cluster_cols = FALSE,
cluster_rows = TRUE,
border_color = NA,
fontsize = 8,
angle_col = 45,
scale = "row"
)


Fig.3A
computeMatrix scale-regions -S ../bw/PolII.bw ../bw/ES.PolII.S2p.bw ../bw/ES.PolII.S5p.bw ../bw/H3K4me3.bw -R ../peak/RYBP.SE.bed -b 5000 -a 5000 --skipZeros -o polII.K4me3.gz
plotHeatmap -m polII.K4me3.gz -out polII.K4me3.pdf --colorList '#ffffff,#003366' --whatToShow 'heatmap and colorbar' --zMin 0 --zMax 5 3 6 6

Fig.S3A
computeMatrix scale-regions -S ../bw/GSE143969.PolII.bw ../bw/GSE65491.PolII.bw ../bw/GSE114655.PolII.bw ../bw/GSE161993_RNAPol2S2P.bw ../bw/GSE114655.PolII.S2p.bw ../bw/GSE149999.PolII.S2p.bw ../bw/GSE43231.Pol_II_Ser2p.bw -R ../peak/RYBP.SE.bed -b 5000 -a 5000 --skipZeros -o multi.polII.s2p.gz
plotHeatmap -m multi.polII.s2p.gz -out multi.polII.s2p.pdf --colorList '#ffffff,#003366' --whatToShow 'heatmap and colorbar' --zMin 0 --zMax 6 10 6 30 3 3 3 

Fig.4F
computeMatrix scale-regions -S RYBP.bw RYBP_null_RYBP.bw WT.RYBP.bw RYBPKO.RYBP.bw WDR5.bw Set1A.bw Rbbp5.bw Mll4.bw Cbx7.bw RING1B.bw CBX2.bw -R RYBP.SE.narrowPeak RYBP.bivalent.narrowPeak -b 5000 -a 5000 --skipZeros -o TrxG.PRC1.RYBP.SE.bivalent.gz
plotHeatmap -m TrxG.PRC1.RYBP.SE.bivalent.gz -out TrxG.PRC1.RYBP.SE.bivalent.pdf --colorList '#ffffff,#003366' --whatToShow 'heatmap and colorbar' --zMin 0 --zMax 40 40 3 3 8 6 3 8 20 20 20 

Fig.S4B
computeMatrix scale-regions -S WDR5.bw -R ESC.TE.bed -b 5000 -a 5000 --skipZeros -o WDR5.TE.gz
plotHeatmap -m WDR5.TE.gz -out WDR5.TE.pdf --colorList '#ffffff,#003366' --whatToShow 'heatmap and colorbar' --zMin 0 --zMax 5

Fig.S4C
computeMatrix scale-regions -S WDR5.bw H3K27ac.bw Med1.bw Oct4.bw Sox2.bw Nanog.bw -R WDR5.narrowPeak -b 5000 -a 5000 --skipZeros -o TF_histone.WDR5.gz
plotHeatmap -m TF_histone.WDR5.gz -out TF_histone.WDR5.pdf --colorList '#ffffff,#003366' --whatToShow 'heatmap and colorbar' --zMin 0 --zMax 20 20 20 20 10 10

Fig.5B
setwd("D:\\WDR5KD")
library(ggplot2)
data=read.delim("WDR5.txt")
p=ggplot(data)+geom_point(aes(x=logFC, y=-1*log10(PValue), color=sig), size = 1)
p + 
  scale_x_continuous(breaks = c(-6,-4,-2,2,4,6))+
  scale_y_continuous(breaks = c(0,100,200,300,400))+
  scale_color_manual(values =c("blue","black", "red")) + theme_classic()+
  labs(x = "log2(FC)")
#geom_vline(aes(xintercept=-1), color="red", size=0.5) + 
#geom_vline(aes(xintercept=1), color="red", size=0.5)+
#geom_hline(aes(yintercept=2), color="red", size=0.5)

Fig.5C

setwd("D:\\WDR5KD.RYBP")
library(pheatmap)
data <- read.table("RYBP.down_genes.txt", header = TRUE, row.names = 1)
data <- na.omit(data)
data <- data[apply(data, 1, function(x) sd(x)!=0),]
pheatmap(data, filename = "RYBP.down_genes.pdf",color = colorRampPalette(c("#3A3AFC", "white", "#AE00AE"))(50),
show_rownames = FALSE,
show_colnames = TRUE,
cluster_cols = FALSE,
cluster_rows = TRUE,
border_color = NA,
fontsize = 8,
angle_col = 45,
scale = "row"
)

Fig.6C
computeMatrix scale-regions -S RYBP.bw WDR5.bw H3K4me3.bw -R SE.noRYBP.WDR5.narrowPeak SE.RYBP.WDR5.narrowPeak -b 5000 -a 5000 --skipZeros -o H3K4me3.rybp_wdr5.gz
plotHeatmap -m H3K4me3.rybp_wdr5.gz -out H3K4me3.rybp_wdr5.pdf --colorList '#ffffff,#003366' --whatToShow 'heatmap and colorbar' --zMin 0 --zMax 16 12 30


Fig.7C
computeMatrix scale-regions -S H3K27ac.bw H3K4me1.bw H3K4me3.bw Med1.bw Oct4.bw Sox2.bw Nanog.bw PolII.bw Pol_II_Ser2p.bw Pol_II_Ser5p.bw -R RYBP.anchor.bed -b 5000 -a 5000 --skipZeros -o TF.rybp_anchor.gz
plotHeatmap -m TF.rybp_anchor.gz -out TF.rybp_anchor.pdf --colorList '#ffffff,#003366' --whatToShow 'heatmap and colorbar' --zMin 0 --zMax 3 2.5 2 3 3 1 1 1 3 2


Fig.8A
computeMatrix scale-regions -S MEC_RYBP.bw H3K27ac_MEC.bw H3K4me1_MEC.bam.bw H3K4me3_MEC.bw -R MEC_RYBP.broadPeak -b 5000 -a 5000 --skipZeros -o histone_at_MEC_rybp.gz
plotHeatmap -m histone_at_MEC_rybp.gz -out histone_at_MEC_rybp.pdf --colorList '#ffffff,#003366' --whatToShow 'heatmap and colorbar' --zMin 0 --zMax 10 20 5 20

Fig.S6A
computeMatrix scale-regions -S EPC_Rybp.bw EPC_H3K27ac.bw EPC_H3K4me1.bw EPC_H3K4me3.bw -R EPC_Rybp_peaks.broadPeak -b 5000 -a 5000 --skipZeros -o histone_at_EPC_rybp.gz
plotHeatmap -m histone_at_EPC_rybp.gz -out histone_at_EPC_rybp.pdf --colorList '#ffffff,#003366' --whatToShow 'heatmap and colorbar' --zMin 0 --zMax 10 5 5 6


Fig.8C
python ROSE_main.py -g MM9 -s 12500 -i MEC-H3K27ac.gff -r MEC-H3K27ac.bam -c MEC-input.bam -o MEC-H3K27ac

Fig.8G
python ROSE_main.py -g MM9 -s 12500 -i EPC-H3K27ac.gff -r EPC-H3K27ac.bam -c EPC-input.bam -o EPC-H3K27ac

Fig.8K
python ROSE_main.py -g RN6 -s 12500 -i CM-H3K27ac.gff -r CM-H3K27ac.bam -o CM-H3K27ac

Fig.S6C
python ROSE_main.py -g MM9 -s 12500 -i mbrain-H3K27ac.gff -r mbrain-H3K27ac.bam -c mbrain-input.bam -o mbrain-H3K27ac
